# Supplementary material for: Calcium Binds to Transthyretin with Low Affinity
Source: Biomolecules. 2022 Aug 2;12(8):1066. doi: 10.3390/biom12081066 (PMC9406000; doi:10.3390/biom12081066)
Supplement: Supplementary file 1 [file biomolecules-12-01066-s001.zip]

Archive with 1 entries (1 files):
- biomolecules-1846284-supplementary.pdf
